# Supplementary material for: 4-Phenyl-2,6-bis­(4-tol­yl)pyridine
Source: Acta Crystallogr Sect E Struct Rep Online. 2010 Aug 18;66(Pt 9):o2322. doi: 10.1107/S1600536810031764 (PMC3008142; doi:10.1107/S1600536810031764)
Supplement: Supplementary file 2 [file e-66-o2322-Isup2.hkl]

# 
# h,k,l, Fc-squared, Fo-squared, sigma(Fo-squared) and status flag 
# 
data_I
_shelx_title ' ZNM in P1                        Pcca' 
_shelx_refln_list_code          4 
_shelx_F_calc_maximum      131.29 
_exptl_crystal_F_000       712.00 
_reflns_d_resolution_high  0.8107 
 
loop_ 
 _symmetry_equiv_pos_as_xyz 
 'x, y, z' 
 '-x+1/2, -y, z' 
 'x+1/2, -y, -z+1/2' 
 '-x, y, -z+1/2' 
 '-x, -y, -z' 
 'x-1/2, y, -z' 
 '-x-1/2, y, z-1/2' 
 'x, -y, z-1/2' 
 
_cell_length_a    21.2340 
_cell_length_b    12.0489 
_cell_length_c     7.3601 
_cell_angle_alpha  90.000 
_cell_angle_beta   90.000 
_cell_angle_gamma  90.000 
 
_shelx_F_squared_multiplier     1.000 
 
loop_ 
 _refln_index_h 
 _refln_index_k 
 _refln_index_l 
 _refln_F_squared_calc 
 _refln_F_squared_meas 
 _refln_F_squared_sigma 
 _refln_observed_status 
   6   0   0       64.73       70.34      3.97 o 
   8   0   0       56.28       59.21      2.99 o 
  10   0   0       14.09       10.20      1.83 o 
  12   0   0      234.07      207.49      6.51 o 
  14   0   0       17.65       13.08      2.47 o 
  16   0   0       29.10       23.35      3.35 o 
  18   0   0     4232.92     5005.88     61.06 o 
  20   0   0       43.86       45.38      5.00 o 
  22   0   0      121.52      133.04      7.68 o 
  24   0   0        8.03        6.75      4.59 o 
   2   1   0     2161.00     1900.20     49.15 o 
   4   1   0      488.73      486.29      5.69 o 
   6   1   0       97.42       88.77      1.84 o 
   8   1   0      143.69      140.95      2.57 o 
  10   1   0        3.26        3.17      0.96 o 
  12   1   0       84.98       81.60      2.37 o 
  14   1   0        6.84        9.04      1.18 o 
  16   1   0      478.04      492.16      8.63 o 
  18   1   0      394.00      394.13      8.27 o 
  20   1   0       30.90       30.43      3.07 o 
  22   1   0        6.16        6.94      3.08 o 
  24   1   0        3.74        1.26      2.87 o 
   2   2   0     7248.51     6519.55    150.92 o 
   4   2   0        1.62        1.22      0.59 o 
   6   2   0      485.71      439.66      5.25 o 
   8   2   0     1744.04     1749.01     15.40 o 
  10   2   0      906.07     1101.91     10.21 o 
  12   2   0      158.27      187.97      3.66 o 
  14   2   0        4.50        2.37      1.55 o 
  16   2   0      552.51      552.74     10.69 o 
  18   2   0      149.69      140.42     10.24 o 
  20   2   0       54.75       45.88      4.94 o 
  22   2   0        0.01       -2.33      3.06 o 
  24   2   0        0.12        1.41      2.84 o 
   0   3   0     1196.91     1102.78     21.08 o 
   2   3   0      482.43      462.19      5.97 o 
   4   3   0       49.30       58.86      1.72 o 
   6   3   0      184.26      115.25      2.89 o 
   8   3   0     5628.18     6725.38     57.74 o 
  10   3   0     3080.34     3377.86     31.79 o 
  12   3   0      564.43      600.17      9.12 o 
  14   3   0        4.69        9.60      2.14 o 
  16   3   0      237.94      217.00      8.15 o 
  18   3   0        7.65        4.05      2.25 o 
  20   3   0        5.76        5.11      2.55 o 
  22   3   0        3.23        0.91      2.46 o 
  24   3   0        2.78        4.77      3.05 o 
   0   4   0     2076.40     2157.67     38.25 o 
   2   4   0      595.52      639.82      8.11 o 
   4   4   0      174.67      160.87      3.02 o 
   6   4   0     1012.32      963.13      9.83 o 
   8   4   0       46.26       64.49      2.53 o 
  10   4   0        2.12        1.92      1.02 o 
  12   4   0      114.80      118.81      3.88 o 
  14   4   0        0.34        0.41      1.53 o 
  16   4   0        0.01        2.18      1.92 o 
  18   4   0       46.78       37.58      4.22 o 
  20   4   0       10.84        7.02      3.19 o 
  22   4   0        3.04        5.56      3.35 o 
  24   4   0       10.97       15.86      3.91 o 
   0   5   0     3986.25     4441.15     73.26 o 
   2   5   0       60.40       71.54      5.07 o 
   4   5   0      113.60      101.32      2.56 o 
   6   5   0      917.07      916.62      9.84 o 
   8   5   0      122.71      132.09      3.73 o 
  10   5   0        0.00        1.93      3.70 o 
  12   5   0      146.97      148.40      4.48 o 
  14   5   0        8.25       12.94      2.48 o 
  16   5   0        5.42        4.34      2.09 o 
  18   5   0      136.10      117.88      6.41 o 
  20   5   0        0.19        1.61      2.03 o 
  22   5   0        1.47        2.23      2.45 o 
  24   5   0       18.69       16.37      4.15 o 
   0   6   0      932.16     1060.80     24.61 o 
   2   6   0     3047.97     3536.29     43.87 o 
   4   6   0       10.45        8.80      1.13 o 
   6   6   0        0.55       -0.59      0.67 o 
   8   6   0      191.01      158.45      3.80 o 
  10   6   0       58.23       56.36      2.93 o 
  12   6   0        3.30        0.65      1.14 o 
  14   6   0      132.80      121.54      5.61 o 
  16   6   0       76.78       73.05      5.13 o 
  18   6   0        1.79        2.91      2.20 o 
  20   6   0       56.43       51.33      5.18 o 
  22   6   0       10.04       21.04      5.43 o 
   0   7   0      775.52      927.01     23.92 o 
   2   7   0        4.56       13.00      2.50 o 
   4   7   0        3.04        1.86      0.81 o 
   6   7   0        5.04        8.03      1.24 o 
   8   7   0      165.74      164.43      4.53 o 
  10   7   0       96.81       75.49      3.29 o 
  12   7   0       43.33       44.60      3.01 o 
  14   7   0       50.23       43.64      3.86 o 
  16   7   0       22.22       15.39      4.34 o 
  18   7   0       11.54       13.31      4.41 o 
  20   7   0        9.38        2.15      3.39 o 
  22   7   0        1.49        9.30      4.27 o 
   0   8   0       56.54       52.87      6.53 o 
   2   8   0       31.85       26.67      3.52 o 
   4   8   0       45.10       47.81      2.29 o 
   6   8   0       13.64       13.57      4.76 o 
   8   8   0      162.43      158.07      5.14 o 
  10   8   0      179.13      165.00      7.79 o 
  12   8   0        4.62        8.24      2.53 o 
  14   8   0       72.45       58.23      6.42 o 
  16   8   0        7.87        3.10      2.92 o 
  18   8   0        2.86        2.95      3.32 o 
  20   8   0        0.06       -2.19      3.25 o 
  22   8   0        0.04        0.55      3.43 o 
   0   9   0      147.33      141.16      9.85 o 
   2   9   0        8.19        6.84      2.30 o 
   4   9   0       18.77       12.33      2.20 o 
   6   9   0      793.91      858.09     16.26 o 
   8   9   0       72.21       70.22      3.92 o 
  10   9   0      177.67      168.31      6.86 o 
  12   9   0      585.13      708.17     33.35 o 
  14   9   0       44.08       44.34      5.98 o 
  16   9   0       32.26       24.76      5.54 o 
  18   9   0        1.63       -1.17      3.14 o 
   0  10   0       27.20       23.30      5.58 o 
   2  10   0        0.10       -1.52      1.55 o 
   4  10   0       17.32       16.33      3.23 o 
   6  10   0      198.35      204.73      8.73 o 
   8  10   0      156.91      158.86      8.22 o 
  10  10   0      125.61      132.81     10.57 o 
  12  10   0       33.83       26.84      6.13 o 
   0  11   0       12.22        5.47      3.90 o 
   2  11   0       16.69       11.74      7.37 o 
   4  11   0       71.82       59.22      5.89 o 
   6  11   0       16.72       19.55      3.75 o 
   8  11   0        2.08        2.28      2.01 o 
  10  11   0        2.19       -1.46      3.17 o 
  12  11   0        7.12       20.17      5.69 o 
   0  12   0        0.37       -0.29      3.21 o 
   2  12   0       50.88       42.33      5.52 o 
   4  12   0       34.25       37.85      5.10 o 
   6  12   0       22.99       19.32      3.92 o 
   8  12   0        0.79        2.62      2.22 o 
  10  12   0        0.16       -2.55      2.77 o 
  12  12   0        2.53        7.11      4.08 o 
   0  13   0        2.28        2.52      4.08 o 
   2  13   0       19.02       13.49      6.60 o 
   4  13   0        1.48        4.10      2.71 o 
   6  13   0        4.33       11.60      3.38 o 
   8  13   0        7.62        9.23      4.78 o 
  10  13   0        1.69        6.60      4.59 o 
   0  14   0        5.62       18.34      6.34 o 
   2  14   0        4.24        1.41      3.05 o 
   4  14   0        4.13        7.36      3.31 o 
   6  14   0        4.42        6.04      2.96 o 
   8  14   0        7.20       16.04      6.02 o 
   1   1   1      299.56      331.26      6.62 o 
   2   1   1      952.46      993.71      8.32 o 
   3   1   1    17237.18    17336.23    128.85 o 
   4   1   1     1433.81     1508.65     11.11 o 
   5   1   1     1006.70     1005.51      7.43 o 
   6   1   1     2726.77     2817.52     16.68 o 
   7   1   1       11.84        7.74      0.85 o 
   8   1   1      240.05      213.71      3.23 o 
   9   1   1      940.87      963.70      8.45 o 
  10   1   1       11.03        9.63      1.05 o 
  11   1   1       25.67       22.82      1.47 o 
  12   1   1       34.92       26.90      1.63 o 
  13   1   1       65.44       65.81      2.41 o 
  14   1   1      109.86      118.58      3.23 o 
  15   1   1      418.59      407.82      6.14 o 
  16   1   1       29.34       26.18      2.02 o 
  17   1   1      236.88      217.21      4.79 o 
  18   1   1        7.48        6.43      1.51 o 
  19   1   1       37.27       33.25      2.71 o 
  20   1   1       62.96       67.23      4.60 o 
  21   1   1      107.49      129.86      5.40 o 
  22   1   1        1.79        2.62      1.74 o 
  23   1   1       20.02       21.71      2.87 o 
  24   1   1        5.76       10.06      2.77 o 
  25   1   1       13.97       20.77      3.07 o 
   1   2   1     9073.95     9101.37     67.24 o 
   2   2   1      139.58      137.92      1.80 o 
   3   2   1      190.75      190.81      2.20 o 
   4   2   1      833.01      827.95      5.42 o 
   5   2   1     1138.31     1103.73      6.61 o 
   6   2   1     1244.14     1268.38      9.76 o 
   7   2   1      976.66     1012.94      6.50 o 
   8   2   1      193.09      218.71      2.44 o 
   9   2   1      206.24      180.45      2.46 o 
  10   2   1      496.95      559.25      4.99 o 
  11   2   1      466.91      462.49      4.55 o 
  12   2   1        2.79        2.43      0.71 o 
  13   2   1      147.13      157.52      3.12 o 
  14   2   1       67.41       70.80      2.30 o 
  15   2   1      167.46      164.42      3.43 o 
  16   2   1       23.32       27.11      2.02 o 
  17   2   1      192.00      203.15      5.44 o 
  18   2   1        3.73        3.11      1.31 o 
  19   2   1       38.73       39.05      2.58 o 
  20   2   1        3.79        3.01      1.37 o 
  21   2   1        3.77        3.95      1.50 o 
  22   2   1        0.24        2.22      1.61 o 
  23   2   1       20.98       30.53      3.97 o 
  24   2   1        1.41        2.10      3.01 o 
  25   2   1        2.14        4.24      2.69 o 
   1   3   1        2.59        2.52      0.82 o 
   2   3   1      727.72      698.41      6.42 o 
   3   3   1        4.79        4.26      0.50 o 
   4   3   1       31.97       25.14      0.86 o 
   5   3   1       44.25       39.43      1.01 o 
   6   3   1        9.14        9.88      0.66 o 
   7   3   1      516.07      541.14      4.31 o 
   8   3   1      301.25      344.29      3.38 o 
   9   3   1     1909.73     2270.56     13.07 o 
  10   3   1      106.20      119.03      2.17 o 
  11   3   1      135.40      157.53      2.57 o 
  12   3   1        0.00        0.35      0.58 o 
  13   3   1       40.19       40.42      1.80 o 
  14   3   1       25.50       28.11      1.66 o 
  15   3   1       10.21       11.73      1.26 o 
  16   3   1       25.91       24.65      1.93 o 
  17   3   1       19.94       15.03      1.81 o 
  18   3   1        0.24       -0.39      1.01 o 
  19   3   1        0.01       -1.28      1.10 o 
  20   3   1       11.98       10.22      2.02 o 
  21   3   1        1.17        0.87      1.73 o 
  22   3   1        0.18        0.39      1.44 o 
  23   3   1        6.24        8.29      2.55 o 
  24   3   1        0.00       -1.49      2.33 o 
  25   3   1        4.15        2.35      2.66 o 
   1   4   1      101.81       80.91      1.74 o 
   2   4   1      114.84      108.15      2.29 o 
   3   4   1       38.77       37.87      1.10 o 
   4   4   1       27.00       16.53      0.83 o 
   5   4   1      174.68      167.49      2.35 o 
   6   4   1       18.65       17.50      0.91 o 
   7   4   1      590.02      543.62      4.95 o 
   8   4   1      114.39       98.50      1.92 o 
   9   4   1      978.26     1040.51      7.82 o 
  10   4   1      113.05      115.58      2.90 o 
  11   4   1      224.42      209.49      3.32 o 
  12   4   1        5.12        6.83      0.93 o 
  13   4   1       38.07       49.44      2.84 o 
  14   4   1       31.28       28.88      2.07 o 
  15   4   1        0.58       -0.54      0.83 o 
  16   4   1        0.02        0.31      1.06 o 
  17   4   1        0.34        0.73      1.11 o 
  18   4   1        0.09        0.23      1.17 o 
  19   4   1        2.27        3.17      1.89 o 
  20   4   1        4.34        3.41      1.71 o 
  21   4   1        0.61        1.39      1.83 o 
  22   4   1        0.07       -0.86      1.61 o 
  23   4   1        0.22        0.41      1.82 o 
  24   4   1        0.42        1.11      2.13 o 
  25   4   1        2.37        1.35      2.25 o 
   1   5   1     2352.09     2498.67     19.16 o 
   2   5   1        1.64        1.70      0.48 o 
   3   5   1      796.23      883.84      7.26 o 
   4   5   1       88.39       85.90      2.07 o 
   5   5   1      200.62      170.69      2.51 o 
   6   5   1        6.68        5.06      0.80 o 
   7   5   1      736.68      781.86      6.72 o 
   8   5   1      427.38      420.08      4.63 o 
   9   5   1        5.67        8.94      0.92 o 
  10   5   1      138.18      138.01      2.68 o 
  11   5   1      150.61      152.43      3.13 o 
  12   5   1        0.10        0.44      0.73 o 
  13   5   1       41.51       35.70      2.07 o 
  14   5   1        0.68        1.28      0.96 o 
  15   5   1       30.18       30.97      2.68 o 
  16   5   1        0.59       -0.28      1.15 o 
  17   5   1      110.86       92.18      4.04 o 
  18   5   1        0.00        0.98      1.46 o 
  19   5   1       26.52       22.02      2.61 o 
  20   5   1        2.53        2.28      1.63 o 
  21   5   1        9.25        5.60      2.05 o 
  22   5   1        0.18        2.01      2.27 o 
  23   5   1        2.80        1.92      2.37 o 
  24   5   1        1.46        4.78      2.41 o 
   1   6   1     1311.45     1479.82     13.07 o 
   2   6   1      160.17      170.76      3.77 o 
   3   6   1      217.54      216.34      2.90 o 
   4   6   1       40.82       33.95      1.31 o 
   5   6   1       38.82       36.35      1.31 o 
   6   6   1       16.16       14.71      0.98 o 
   7   6   1       33.16       31.66      1.38 o 
   8   6   1       37.72       36.47      1.67 o 
   9   6   1       13.85       14.36      1.16 o 
  10   6   1        7.35        6.45      0.93 o 
  11   6   1        0.03       -0.56      0.66 o 
  12   6   1       13.43       15.19      1.36 o 
  13   6   1       14.26       10.96      1.46 o 
  14   6   1        8.29       10.11      1.49 o 
  15   6   1        7.93        4.23      1.67 o 
  16   6   1       10.36        7.02      1.97 o 
  17   6   1      137.27      124.88      7.34 o 
  18   6   1        0.03        0.42      1.68 o 
  19   6   1       65.44       57.98      5.18 o 
  20   6   1        8.84        9.24      2.35 o 
  21   6   1        6.06        6.54      2.78 o 
  22   6   1        0.41        0.96      2.15 o 
  23   6   1        2.75        3.65      2.62 o 
   1   7   1      100.07       81.86      3.30 o 
   2   7   1        5.12        1.85      0.60 o 
   3   7   1       37.03       43.53      1.78 o 
   4   7   1        2.52        4.57      0.85 o 
   5   7   1       62.82       67.68      2.09 o 
   6   7   1       39.40       37.01      1.72 o 
   7   7   1       37.78       39.28      1.86 o 
   8   7   1      230.76      212.02      3.88 o 
   9   7   1       20.45       21.45      1.59 o 
  10   7   1       26.41       18.99      1.58 o 
  11   7   1       30.24       31.14      1.90 o 
  12   7   1       10.35       10.79      1.46 o 
  13   7   1       19.84       16.13      2.15 o 
  14   7   1        3.60        4.75      1.52 o 
  15   7   1       10.04        8.49      2.19 o 
  16   7   1        2.01        1.03      2.00 o 
  17   7   1       42.06       33.95      3.38 o 
  18   7   1        2.07        3.46      1.90 o 
  19   7   1       16.73       15.23      2.76 o 
  20   7   1        3.29        2.06      1.99 o 
  21   7   1        1.21       -0.08      2.01 o 
  22   7   1        1.23        0.66      4.16 o 
   1   8   1       23.95       20.74      2.28 o 
   2   8   1        0.12       -0.38      1.00 o 
   3   8   1       40.89       56.58      3.05 o 
   4   8   1      156.78      151.61      4.37 o 
   5   8   1      148.46      137.20      3.60 o 
   6   8   1       26.27       23.72      2.50 o 
   7   8   1       93.38       79.01      2.93 o 
   8   8   1      237.96      249.01      5.14 o 
   9   8   1     2803.79     3038.88     22.54 o 
  10   8   1       21.40       21.77      1.84 o 
  11   8   1      158.22      158.38      3.78 o 
  12   8   1        0.23       -0.59      1.23 o 
  13   8   1      225.85      234.55      5.78 o 
  14   8   1       19.31       19.22      2.30 o 
  15   8   1       21.81       24.94      2.99 o 
  16   8   1        3.22        4.96      3.25 o 
  17   8   1        5.50        2.26      3.14 o 
  18   8   1        6.16        3.57      3.10 o 
  19   8   1        1.49        0.15      3.06 o 
  20   8   1        8.14        2.37      3.83 o 
  21   8   1        6.15       12.95      5.32 o 
   1   9   1        3.32        0.64      1.33 o 
   2   9   1        0.79       -0.72      1.14 o 
   3   9   1        2.49        2.39      1.13 o 
   4   9   1       22.64       23.16      2.09 o 
   5   9   1       25.90       24.74      1.99 o 
   6   9   1       29.23       30.09      2.30 o 
   7   9   1      198.46      201.96      4.75 o 
   8   9   1       20.59       26.10      2.83 o 
   9   9   1      665.28      702.99     11.00 o 
  10   9   1       20.89       19.13      2.41 o 
  11   9   1      146.45      165.31      5.19 o 
  12   9   1       31.33       35.16      3.49 o 
  13   9   1       19.36       18.70      3.44 o 
  14   9   1        3.80        1.44      2.73 o 
  15   9   1        0.04       -1.68      2.84 o 
  16   9   1        0.64        1.68      3.10 o 
  17   9   1        0.31        0.69      2.99 o 
  18   9   1        0.15       -1.35      3.06 o 
  19   9   1        0.02       -1.42      3.57 o 
  20   9   1        0.00        0.66      3.65 o 
   1  10   1        4.52        1.23      1.48 o 
   2  10   1        3.80        2.27      1.52 o 
   3  10   1        1.87        2.14      1.46 o 
   4  10   1        5.21        2.83      1.23 o 
   5  10   1        1.83        0.11      1.31 o 
   6  10   1        0.07       -0.35      1.30 o 
   7  10   1      198.51      199.33      5.78 o 
   8  10   1       60.72       70.75      3.92 o 
   9  10   1       23.91       33.93      3.43 o 
  10  10   1        5.14        4.98      1.71 o 
  11  10   1       79.43       81.30      4.25 o 
  12  10   1        0.89        1.35      1.75 o 
  13  10   1       12.85       11.18      3.04 o 
  14  10   1        0.01        1.69      2.35 o 
  15  10   1        9.12        7.69      3.90 o 
  16  10   1        2.59        0.80      2.95 o 
  17  10   1        8.61       11.56      4.63 o 
  18  10   1        2.17        4.01      4.12 o 
  19  10   1        4.17        4.05      3.90 o 
   1  11   1      174.38      151.32      5.85 o 
   2  11   1       16.62       16.48      2.55 o 
   3  11   1       63.29       51.37      4.00 o 
   4  11   1       29.00       27.67      4.29 o 
   5  11   1       29.65       32.14      3.85 o 
   6  11   1        0.09       -0.34      1.66 o 
   7  11   1       11.75       11.19      2.55 o 
   8  11   1        2.58        3.53      2.13 o 
   9  11   1        2.84        1.62      2.00 o 
  10  11   1        2.92        0.44      1.84 o 
  11  11   1       42.12       47.15      5.07 o 
  12  11   1        2.56        1.86      3.68 o 
  13  11   1       18.75       24.72      6.31 o 
  14  11   1        3.51        3.06      3.76 o 
   1  12   1       34.96       28.55      3.29 o 
   2  12   1        4.43        3.48      1.74 o 
   3  12   1       20.57       12.43      2.51 o 
   4  12   1        0.57        2.17      2.12 o 
   5  12   1        5.59        3.49      2.57 o 
   6  12   1        0.92        2.98      2.05 o 
   7  12   1        7.00        6.35      2.30 o 
   8  12   1        4.13        3.31      2.05 o 
   9  12   1        2.48        6.06      2.34 o 
  10  12   1        2.03        5.09      2.23 o 
  11  12   1        0.15       -0.48      2.68 o 
  12  12   1        0.00        0.62      3.72 o 
  13  12   1        0.64       -3.39      3.46 o 
   1  13   1        1.28        2.75      1.80 o 
   2  13   1        3.10        3.20      2.03 o 
   3  13   1       12.28       14.97      3.42 o 
   4  13   1        0.02       -1.74      1.78 o 
   5  13   1        0.64       -0.83      1.88 o 
   6  13   1        1.12        4.87      2.23 o 
   7  13   1        0.01       -0.43      1.84 o 
   8  13   1        0.68        1.83      2.22 o 
   9  13   1        5.31       12.24      3.50 o 
  10  13   1        0.03        1.48      2.15 o 
  11  13   1        0.22       -1.85      2.41 o 
  12  13   1        0.12        2.15      4.45 o 
   1  14   1        0.24       -2.27      1.74 o 
   2  14   1        0.44        0.00      2.05 o 
   3  14   1        6.31        7.19      2.52 o 
   4  14   1        0.02        2.20      2.22 o 
   5  14   1        4.24        5.31      2.55 o 
   6  14   1        0.44        4.22      2.23 o 
   7  14   1       10.80       21.71      3.82 o 
   8  14   1        0.89        0.54      2.30 o 
   2   0   2     4944.66     5430.85     80.22 o 
   3   0   2     3646.53     3491.95     37.13 o 
   4   0   2     5413.48     5557.27     57.32 o 
   5   0   2     3936.90     4275.31     45.55 o 
   6   0   2      434.80      422.88      5.81 o 
   7   0   2      393.55      335.94      8.13 o 
   8   0   2      250.16      280.51      6.84 o 
   9   0   2      241.54      243.19     11.63 o 
  10   0   2      153.98      171.59     13.38 o 
  11   0   2      213.82      221.62      7.37 o 
  12   0   2        2.58        1.78      1.25 o 
  13   0   2      130.01      139.76      5.77 o 
  14   0   2       56.80       49.25      5.20 o 
  15   0   2       36.86       33.49      3.60 o 
  16   0   2      156.54      164.53      7.11 o 
  17   0   2      945.85     1138.35     21.28 o 
  18   0   2     1415.59     1584.06     75.37 o 
  19   0   2       68.22       83.79      6.17 o 
  20   0   2       53.78       54.66      5.31 o 
  21   0   2        1.04        1.97      2.20 o 
  22   0   2       81.94       91.36     10.23 o 
  23   0   2        0.76        1.14      2.09 o 
  24   0   2        1.64       -1.15      2.35 o 
  25   0   2        1.26        0.30      1.96 o 
   1   1   2      949.68      877.42     16.19 o 
   2   1   2      954.65      989.72     10.75 o 
   3   1   2      100.22      111.71      4.27 o 
   4   1   2        0.27        1.49      0.58 o 
   5   1   2       79.93       88.97      1.97 o 
   6   1   2       26.80       29.58      1.29 o 
   7   1   2      601.09      577.67      6.06 o 
   8   1   2      434.19      445.25      5.18 o 
   9   1   2       72.88       80.43      3.84 o 
  10   1   2      170.70      162.67      3.96 o 
  11   1   2        1.65        3.96      1.07 o 
  12   1   2        6.41        6.69      1.71 o 
  13   1   2        0.03        0.93      0.86 o 
  14   1   2        0.03        1.47      1.08 o 
  15   1   2       39.18       41.10      2.84 o 
  16   1   2      151.53      146.31      5.92 o 
  17   1   2       37.57       46.04      3.24 o 
  18   1   2      423.29      440.82     12.56 o 
  19   1   2        2.10        2.22      1.48 o 
  20   1   2       26.80       23.44      2.70 o 
  21   1   2       11.82       14.00      2.32 o 
  22   1   2        9.53       10.43      2.17 o 
  23   1   2        3.55        6.41      1.91 o 
  24   1   2        0.05        0.31      1.71 o 
  25   1   2        0.52        1.88      1.82 o 
   0   2   2      151.74      159.01      5.83 o 
   1   2   2     5545.60     5425.05     40.29 o 
   2   2   2     2148.93     2235.16     18.02 o 
   3   2   2       46.48       46.90      1.75 o 
   4   2   2       23.87       26.72      1.33 o 
   5   2   2       15.71       16.53      1.05 o 
   6   2   2       36.23       36.51      1.45 o 
   7   2   2       59.93       63.01      1.94 o 
   8   2   2     1164.98     1311.12     11.36 o 
   9   2   2        5.25        4.28      0.83 o 
  10   2   2      567.27      603.86      6.90 o 
  11   2   2      191.45      190.03      4.47 o 
  12   2   2        5.83        3.86      1.17 o 
  13   2   2        2.06        2.71      1.11 o 
  14   2   2        2.04        2.54      1.08 o 
  15   2   2        1.78        1.62      1.16 o 
  16   2   2      117.08      120.93      4.88 o 
  17   2   2      275.77      303.85      6.15 o 
  18   2   2        0.40        2.32      1.47 o 
  19   2   2       31.14       38.51      3.20 o 
  20   2   2       32.61       36.81      3.21 o 
  21   2   2        0.17       -0.71      1.84 o 
  22   2   2        0.57       -0.25      1.51 o 
  23   2   2        1.83        1.73      2.50 o 
  24   2   2        0.16        0.11      2.13 o 
  25   2   2        4.23        6.19      1.80 o 
   0   3   2     2003.20     2157.54     24.89 o 
   1   3   2     2121.64     2050.89     15.38 o 
   2   3   2       14.42        9.42      0.85 o 
   3   3   2       19.38       18.86      1.10 o 
   4   3   2      241.10      244.00      3.48 o 
   5   3   2      324.69      373.02      4.73 o 
   6   3   2      539.86      595.02      5.93 o 
   7   3   2     1051.69     1137.67      9.50 o 
   8   3   2     2006.83     2274.46     16.39 o 
   9   3   2       37.94       45.11      1.76 o 
  10   3   2     1012.76     1119.12      9.88 o 
  11   3   2       81.44       84.17      2.33 o 
  12   3   2      258.87      268.59      4.99 o 
  13   3   2       66.91       67.68      2.75 o 
  14   3   2       15.65       17.23      1.73 o 
  15   3   2       26.57       24.20      2.21 o 
  16   3   2        7.74        4.74      1.25 o 
  17   3   2      149.69      156.28      4.46 o 
  18   3   2       88.33       73.19      5.58 o 
  19   3   2        0.17       -1.83      1.22 o 
  20   3   2        5.10        7.63      1.90 o 
  21   3   2        3.04        5.84      1.96 o 
  22   3   2        3.30        5.10      2.08 o 
  23   3   2        0.80        4.40      1.97 o 
  24   3   2        0.90        5.50      2.42 o 
   0   4   2     1307.91     1485.55     29.83 o 
   1   4   2       15.25       11.06      1.54 o 
   2   4   2        5.91        6.76      1.01 o 
   3   4   2      126.42      127.70      2.96 o 
   4   4   2       10.35       13.13      0.97 o 
   5   4   2       15.23       15.90      1.35 o 
   6   4   2      175.14      166.47      2.58 o 
   7   4   2       88.34       85.96      2.21 o 
   8   4   2       80.84       71.40      1.87 o 
   9   4   2       15.39       13.88      1.07 o 
  10   4   2       90.18       85.96      2.16 o 
  11   4   2       21.48       21.99      1.37 o 
  12   4   2       55.91       61.19      2.05 o 
  13   4   2        2.86        2.80      0.89 o 
  14   4   2       13.07       12.06      1.39 o 
  15   4   2        4.51        5.52      1.20 o 
  16   4   2        4.29        5.66      1.40 o 
  17   4   2        2.86        1.28      1.11 o 
  18   4   2       52.46       44.34      3.33 o 
  19   4   2        0.69       -0.86      1.34 o 
  20   4   2        2.80        1.29      2.01 o 
  21   4   2        1.99        1.21      1.83 o 
  22   4   2        0.05        0.42      2.01 o 
  23   4   2        0.55        0.43      2.01 o 
  24   4   2        4.23        7.61      2.76 o 
   0   5   2      956.61     1066.09     24.80 o 
   1   5   2      486.86      516.78     10.98 o 
   2   5   2       49.99       53.62      5.76 o 
   3   5   2       15.87       12.09      1.40 o 
   4   5   2        8.29        9.74      0.90 o 
   5   5   2       42.07       36.08      1.56 o 
   6   5   2      196.67      169.28      3.00 o 
   7   5   2       20.26       21.42      1.33 o 
   8   5   2       28.39       27.10      1.39 o 
   9   5   2        6.80        5.44      0.85 o 
  10   5   2        0.41       -0.25      0.61 o 
  11   5   2        1.99        4.29      0.98 o 
  12   5   2       44.54       51.49      2.22 o 
  13   5   2        0.08       -1.14      1.42 o 
  14   5   2        9.52        7.67      1.40 o 
  15   5   2        9.73        9.85      1.58 o 
  16   5   2        8.56        5.75      1.58 o 
  17   5   2       36.04       30.01      2.84 o 
  18   5   2       31.77       25.43      2.73 o 
  19   5   2        7.71        3.68      1.64 o 
  20   5   2        1.88       -0.49      1.87 o 
  21   5   2        0.38        0.01      1.65 o 
  22   5   2        0.21        2.75      3.43 o 
  23   5   2        1.75       -0.78      3.08 o 
   0   6   2      219.18      245.70     10.98 o 
   1   6   2        5.11        3.44      1.81 o 
   2   6   2      439.79      517.32     11.69 o 
   3   6   2      541.86      562.61      7.61 o 
   4   6   2       34.81       35.27      1.72 o 
   5   6   2      380.60      361.24      5.12 o 
   6   6   2      180.95      194.59      3.69 o 
   7   6   2        0.41        0.78      0.66 o 
   8   6   2      106.68       87.89      2.56 o 
   9   6   2        8.44        8.77      1.10 o 
  10   6   2       53.13       46.73      1.90 o 
  11   6   2       46.59       40.27      2.86 o 
  12   6   2       27.49       22.80      1.74 o 
  13   6   2        0.99        1.67      1.06 o 
  14   6   2        5.47        5.78      1.34 o 
  15   6   2       70.91       76.97      3.74 o 
  16   6   2       17.01        9.10      1.85 o 
  17   6   2        1.44        2.41      1.92 o 
  18   6   2        4.34        3.10      2.00 o 
  19   6   2       10.73       12.48      3.19 o 
  20   6   2       19.90       15.53      2.98 o 
  21   6   2        0.00        0.88      2.67 o 
  22   6   2        4.11        2.01      5.85 o 
  23   6   2        3.04        6.65      3.50 o 
   0   7   2       67.52       73.73      7.07 o 
   1   7   2      104.36      122.93      5.85 o 
   2   7   2       70.54       78.70      5.00 o 
   3   7   2       82.07       78.84      5.35 o 
   4   7   2        2.99        2.53      1.09 o 
   5   7   2       22.75       20.53      2.05 o 
   6   7   2        3.56        1.97      0.97 o 
   7   7   2        2.96        3.38      1.06 o 
   8   7   2      201.73      195.73      4.46 o 
   9   7   2       13.85       11.06      1.54 o 
  10   7   2      126.88      113.07      3.52 o 
  11   7   2       33.53       36.21      2.80 o 
  12   7   2        7.34        6.21      1.66 o 
  13   7   2        0.54        0.03      1.52 o 
  14   7   2        7.74        4.11      1.82 o 
  15   7   2       10.17        9.14      2.27 o 
  16   7   2        8.43        8.94      3.27 o 
  17   7   2       22.55       18.33      3.47 o 
  18   7   2        1.85        0.05      2.42 o 
  19   7   2        0.04       -2.40      2.24 o 
  20   7   2        9.50       12.41      3.94 o 
  21   7   2        0.47        3.02      5.91 o 
  22   7   2        1.80        3.42      2.95 o 
   0   8   2        3.44        2.92      2.44 o 
   1   8   2        0.69       -0.76      1.54 o 
   2   8   2        5.58        5.44      2.70 o 
   3   8   2       73.28       74.77      4.36 o 
   4   8   2       37.89       36.90      2.71 o 
   5   8   2       47.73       42.94      2.86 o 
   6   8   2       47.98       50.38      2.64 o 
   7   8   2       97.21       88.97      3.65 o 
   8   8   2       54.62       54.47      3.66 o 
   9   8   2        0.73        1.63      1.27 o 
  10   8   2       70.93       77.08      3.34 o 
  11   8   2       85.44       88.51      4.32 o 
  12   8   2       23.44       23.87      2.67 o 
  13   8   2        0.41        1.82      1.46 o 
  14   8   2       12.63        9.74      2.40 o 
  15   8   2       26.20       23.54      3.25 o 
  16   8   2        0.28       -1.68      1.73 o 
  17   8   2        2.87        7.22      2.91 o 
  18   8   2        0.46        1.35      2.47 o 
  19   8   2        0.14        0.08      2.74 o 
  20   8   2        0.56        2.02      3.76 o 
  21   8   2        0.08       -3.46      3.39 o 
   0   9   2        2.68        2.92      2.81 o 
   1   9   2       32.04       26.35      6.98 o 
   2   9   2       27.43       23.27      2.97 o 
   3   9   2       72.13       80.23      3.90 o 
   4   9   2        6.02        4.51      1.48 o 
   5   9   2      216.69      211.25      5.81 o 
   6   9   2      367.97      406.27      7.14 o 
   7   9   2       13.68       12.12      1.86 o 
   8   9   2       32.30       33.82      2.53 o 
   9   9   2       23.64       21.23      2.21 o 
  10   9   2       67.41       75.18      3.49 o 
  11   9   2       17.39       16.78      2.53 o 
  12   9   2      189.67      212.62      6.14 o 
  13   9   2       14.87       19.75      2.98 o 
  14   9   2        6.83        5.74      2.23 o 
  15   9   2       27.94       34.99      3.78 o 
  16   9   2       22.25       18.05      4.89 o 
  17   9   2       22.10       38.54      7.11 o 
  18   9   2        0.17        1.86      3.72 o 
  19   9   2        1.54        2.88      4.19 o 
  20   9   2        1.41        0.69      3.39 o 
   0  10   2       23.93       17.54      5.21 o 
   1  10   2       11.22        9.52      2.86 o 
   2  10   2        6.81        7.70      2.69 o 
   3  10   2        1.36        0.34      1.39 o 
   4  10   2        1.89        1.32      1.34 o 
   5  10   2        7.42        5.69      1.51 o 
   6  10   2       38.91       42.77      2.83 o 
   7  10   2      136.10      145.34      4.44 o 
   8  10   2       29.39       31.73      3.07 o 
   9  10   2        7.06        8.68      2.46 o 
  10  10   2       13.65       15.84      2.37 o 
  11  10   2       24.68       23.20      3.26 o 
  12  10   2       16.11       11.20      2.59 o 
  13  10   2        0.20        1.48      1.67 o 
  14  10   2        0.22        0.84      2.31 o 
  15  10   2        0.33        1.48      2.42 o 
  16  10   2        0.79        1.86      3.43 o 
  17  10   2        0.52        6.20      4.16 o 
  18  10   2        5.25        4.81      4.81 o 
   0  11   2        4.83        4.45      3.35 o 
   1  11   2        0.39        5.37      2.22 o 
   2  11   2       18.19       13.56      3.85 o 
   3  11   2        4.12        6.06      2.28 o 
   4  11   2        9.99        9.81      2.45 o 
   5  11   2       47.62       41.91      3.45 o 
   6  11   2        0.86        0.62      1.48 o 
   7  11   2        1.80       -0.85      1.36 o 
   8  11   2        3.63        2.95      1.74 o 
   9  11   2        0.15        0.49      1.53 o 
  10  11   2        4.06        2.60      3.49 o 
  11  11   2        4.44        3.12      1.99 o 
  12  11   2        0.91        0.83      1.77 o 
  13  11   2        6.99        9.91      2.42 o 
  14  11   2        0.93        3.86      2.86 o 
  15  11   2        0.02        1.55      2.61 o 
  16  11   2        5.98        6.27      4.19 o 
   0  12   2        0.84        5.58      3.46 o 
   1  12   2        5.79        9.28      3.19 o 
   2  12   2       18.45       20.16      4.21 o 
   3  12   2        0.19        3.19      2.52 o 
   4  12   2        5.49        5.77      2.23 o 
   5  12   2       11.01       13.52      2.91 o 
   6  12   2       12.62       11.85      2.87 o 
   7  12   2       13.27        7.47      2.44 o 
   8  12   2        1.82       -1.46      2.96 o 
   9  12   2        1.06        1.89      1.90 o 
  10  12   2        3.03        4.94      2.83 o 
  11  12   2        0.89        2.53      2.53 o 
  12  12   2        4.01        3.39      2.58 o 
  13  12   2        1.34        4.72      2.69 o 
  14  12   2        0.73        3.90      4.45 o 
   0  13   2        1.50       -0.36      2.63 o 
   1  13   2        0.03        0.01      3.23 o 
   2  13   2       10.32        7.58      3.35 o 
   3  13   2        3.65        4.29      2.72 o 
   4  13   2        0.42        3.62      3.17 o 
   5  13   2        6.05        6.99      3.09 o 
   6  13   2        0.00       -1.68      1.80 o 
   7  13   2        1.18        6.19      2.51 o 
   8  13   2        9.33       17.75      3.36 o 
   9  13   2        0.03        2.32      2.27 o 
  10  13   2        4.17        4.76      2.89 o 
  11  13   2        0.93        3.60      2.79 o 
   0  14   2        0.00        4.23      3.46 o 
   1  14   2        0.67        5.05      2.81 o 
   2  14   2        3.14        1.37      2.94 o 
   3  14   2        1.19        1.50      4.59 o 
   4  14   2        0.01        1.99      2.63 o 
   5  14   2        1.86        4.62      2.75 o 
   6  14   2        0.57        3.48      2.77 o 
   1   1   3      136.22      142.58      5.91 o 
   2   1   3      748.83      827.99     12.73 o 
   3   1   3        8.33        9.49      1.46 o 
   4   1   3      513.52      553.61      6.81 o 
   5   1   3        0.83       -0.29      0.56 o 
   6   1   3     1244.36     1225.56     10.85 o 
   7   1   3      646.21      683.87      7.30 o 
   8   1   3      950.92      993.03      9.57 o 
   9   1   3        4.82        2.26      0.71 o 
  10   1   3       15.32       13.06      1.56 o 
  11   1   3      294.68      307.01      5.95 o 
  12   1   3       11.08       11.43      1.59 o 
  13   1   3       52.55       49.25      2.78 o 
  14   1   3       62.63       59.36      4.08 o 
  15   1   3       30.96       36.63      2.70 o 
  16   1   3       46.92       49.14      3.15 o 
  17   1   3       12.34       11.25      2.03 o 
  18   1   3       15.51       18.35      3.30 o 
  19   1   3        0.53       -0.85      1.36 o 
  20   1   3       80.68       85.52      4.52 o 
  21   1   3        0.22       -0.24      1.55 o 
  22   1   3        3.54        6.48      2.15 o 
  23   1   3        3.93        7.45      2.07 o 
  24   1   3        4.78        6.32      1.88 o 
   1   2   3      567.75      569.72      9.73 o 
   2   2   3      313.80      299.31      4.94 o 
   3   2   3      985.32     1006.26     10.12 o 
   4   2   3      532.67      585.70      7.07 o 
   5   2   3       46.39       39.16      1.81 o 
   6   2   3      348.88      338.53      4.70 o 
   7   2   3      109.91       86.00      2.34 o 
   8   2   3        9.00        9.46      1.07 o 
   9   2   3        3.01        5.59      0.96 o 
  10   2   3      345.29      372.81      5.36 o 
  11   2   3       37.65       39.49      2.42 o 
  12   2   3        2.30        2.73      1.13 o 
  13   2   3        9.80        7.51      1.41 o 
  14   2   3       65.19       55.83      3.12 o 
  15   2   3       47.00       46.67      3.06 o 
  16   2   3       62.80       73.54      3.81 o 
  17   2   3       77.18       78.95      3.98 o 
  18   2   3        6.48        1.89      1.44 o 
  19   2   3       18.36       15.83      2.36 o 
  20   2   3        0.37        0.45      1.39 o 
  21   2   3       14.69       15.10      2.45 o 
  22   2   3        0.09        0.22      1.39 o 
  23   2   3        0.00        1.29      1.98 o 
  24   2   3        0.02       -0.95      2.39 o 
   1   3   3      406.60      423.59      4.65 o 
   2   3   3      331.18      344.28      4.77 o 
   3   3   3      237.70      255.99      4.44 o 
   4   3   3       40.33       52.18      1.80 o 
   5   3   3        2.89        1.83      0.69 o 
   6   3   3        0.62        2.66      0.69 o 
   7   3   3        2.93        1.96      0.67 o 
   8   3   3      207.79      216.41      3.75 o 
   9   3   3       42.35       43.78      1.86 o 
  10   3   3       84.71       82.72      2.40 o 
  11   3   3        8.58        7.43      1.26 o 
  12   3   3        0.02        0.08      0.85 o 
  13   3   3       13.22       13.30      1.56 o 
  14   3   3       43.13       43.31      2.57 o 
  15   3   3       25.05       24.41      2.13 o 
  16   3   3       15.05       14.54      1.83 o 
  17   3   3       46.88       42.35      2.80 o 
  18   3   3        0.35        1.56      1.21 o 
  19   3   3       19.26       19.02      2.49 o 
  20   3   3        9.07       11.21      2.05 o 
  21   3   3        3.68        0.36      1.41 o 
  22   3   3        0.30        2.22      1.56 o 
  23   3   3        0.31        1.44      1.92 o 
  24   3   3        0.03        3.36      1.94 o 
   1   4   3        9.00        9.11      0.91 o 
   2   4   3        0.21        0.77      0.46 o 
   3   4   3      132.08      154.30      2.99 o 
   4   4   3       45.43       63.25      1.94 o 
   5   4   3       61.44       49.77      1.86 o 
   6   4   3        0.90        0.01      0.56 o 
   7   4   3       10.98       13.67      1.21 o 
   8   4   3       65.45       63.54      2.16 o 
   9   4   3       27.49       24.93      1.57 o 
  10   4   3       33.36       36.61      1.87 o 
  11   4   3        3.63        3.37      1.08 o 
  12   4   3        4.10        1.94      0.98 o 
  13   4   3       12.59       15.32      2.04 o 
  14   4   3       21.57       15.83      1.74 o 
  15   4   3       10.11       11.33      1.63 o 
  16   4   3        2.01        2.93      1.22 o 
  17   4   3        0.26        1.35      1.20 o 
  18   4   3        0.17       -1.73      1.15 o 
  19   4   3        0.31        1.50      1.37 o 
  20   4   3        1.80        2.15      1.68 o 
  21   4   3        4.62        7.70      2.04 o 
  22   4   3        0.00        0.88      1.61 o 
  23   4   3        2.03        5.75      1.95 o 
   1   5   3      760.67      809.82     10.45 o 
   2   5   3        7.62        6.71      1.13 o 
   3   5   3       73.60       60.25      2.74 o 
   4   5   3       55.88       51.45      1.77 o 
   5   5   3       77.11       80.22      2.23 o 
   6   5   3        5.14        5.88      0.92 o 
   7   5   3       31.42       33.97      1.68 o 
   8   5   3      254.81      248.28      4.17 o 
   9   5   3      745.00      765.75      8.23 o 
  10   5   3       25.87       28.55      1.78 o 
  11   5   3       32.73       28.57      1.83 o 
  12   5   3        5.93        7.65      1.33 o 
  13   5   3       12.21       13.38      1.71 o 
  14   5   3        4.50        3.60      1.20 o 
  15   5   3       10.71        9.33      1.53 o 
  16   5   3        1.08        0.30      1.12 o 
  17   5   3       95.49       92.93      6.22 o 
  18   5   3        0.13        0.76      2.10 o 
  19   5   3       35.03       33.74      3.37 o 
  20   5   3        0.67        0.20      1.89 o 
  21   5   3        0.33       -0.32      2.11 o 
  22   5   3        0.45        0.77      3.03 o 
  23   5   3        0.97        5.02      2.45 o 
   1   6   3      259.58      274.20      8.74 o 
   2   6   3      175.42      200.08      8.92 o 
   3   6   3       18.78       15.36      4.03 o 
   4   6   3        7.44        9.77      1.91 o 
   5   6   3        0.71       -0.12      0.86 o 
   6   6   3        2.31        3.25      1.12 o 
   7   6   3        1.90        3.45      1.06 o 
   8   6   3       62.39       60.93      2.86 o 
   9   6   3        1.16        2.18      1.10 o 
  10   6   3       15.93       15.12      1.78 o 
  11   6   3        5.86        5.08      1.30 o 
  12   6   3        7.55        5.87      1.55 o 
  13   6   3        8.35        7.74      1.73 o 
  14   6   3        0.75       -0.45      1.16 o 
  15   6   3        5.59        5.02      1.67 o 
  16   6   3       16.43       15.05      2.27 o 
  17   6   3       39.06       38.21      3.78 o 
  18   6   3        0.09       -0.84      1.84 o 
  19   6   3       14.34       12.56      3.55 o 
  20   6   3       14.26       16.17      3.05 o 
  21   6   3        1.73        0.56      2.43 o 
  22   6   3        0.00       -0.69      2.08 o 
   1   7   3      222.20      242.43      9.72 o 
   2   7   3        1.23        2.12      1.67 o 
   3   7   3        3.19        1.45      1.73 o 
   4   7   3        0.09        0.69      1.22 o 
   5   7   3        5.10        5.09      1.65 o 
   6   7   3       17.17       22.69      3.59 o 
   7   7   3        1.28        0.01      1.04 o 
   8   7   3      171.81      180.78      5.21 o 
   9   7   3      575.60      652.19     10.45 o 
  10   7   3        5.23        5.11      1.41 o 
  11   7   3        3.52        1.70      1.13 o 
  12   7   3        2.64        1.11      1.19 o 
  13   7   3        1.85        2.39      1.40 o 
  14   7   3        4.76        5.87      1.61 o 
  15   7   3        0.83        0.15      1.37 o 
  16   7   3        0.47        3.62      1.57 o 
  17   7   3       12.54       15.10      3.18 o 
  18   7   3        2.07       -0.43      2.35 o 
  19   7   3        8.15        7.83      8.02 o 
  20   7   3        7.08        5.95      4.98 o 
  21   7   3        0.37        1.61      2.91 o 
   1   8   3       35.54       29.39      9.26 o 
   2   8   3        0.33        1.19      1.55 o 
   3   8   3       87.60       93.74      6.28 o 
   4   8   3      208.70      220.24      6.98 o 
   5   8   3       56.09       49.37      3.93 o 
   6   8   3       94.65      107.66      4.93 o 
   7   8   3      200.92      206.40      5.76 o 
   8   8   3      333.53      365.66      7.84 o 
   9   8   3      420.23      459.73      8.90 o 
  10   8   3       44.44       40.85      3.16 o 
  11   8   3       60.62       62.52      6.27 o 
  12   8   3        3.88        0.48      2.04 o 
  13   8   3       14.30       13.17      2.69 o 
  14   8   3       32.51       34.87      3.73 o 
  15   8   3        3.80        2.74      3.08 o 
  16   8   3        3.72       -1.37      2.02 o 
  17   8   3        0.23       -1.98      2.93 o 
  18   8   3        9.56        9.87      3.61 o 
  19   8   3        1.14        0.82      2.68 o 
  20   8   3       13.59       15.27      3.98 o 
   1   9   3        2.83        2.35      1.86 o 
   2   9   3       10.89        8.95      2.77 o 
   3   9   3        5.97        2.73      2.30 o 
   4   9   3        6.11        7.33      2.21 o 
   5   9   3       22.53       24.91      4.90 o 
   6   9   3       64.35       73.43      3.97 o 
   7   9   3      120.56      130.21      4.81 o 
   8   9   3       28.25       31.51      2.95 o 
   9   9   3      134.97      135.05      4.97 o 
  10   9   3       30.72       33.28      3.10 o 
  11   9   3       73.63       70.66      4.09 o 
  12   9   3       54.27       68.18      4.80 o 
  13   9   3       16.79       15.05      2.92 o 
  14   9   3        0.05        0.74      1.86 o 
  15   9   3        0.00        1.85      1.98 o 
  16   9   3        2.51        1.59      2.13 o 
  17   9   3        0.45       -1.66      1.97 o 
  18   9   3        0.31       -3.83      2.65 o 
   1  10   3       67.58       64.30      7.02 o 
   2  10   3        0.22       -2.43      1.62 o 
   3  10   3       14.85        9.55      2.45 o 
   4  10   3        5.52       -0.84      1.68 o 
   5  10   3        1.05        1.17      2.28 o 
   6  10   3        2.56        1.03      1.41 o 
   7  10   3       30.90       32.94      3.05 o 
   8  10   3       51.59       52.52      3.67 o 
   9  10   3       57.61       67.52      4.11 o 
  10  10   3        4.33        5.61      1.79 o 
  11  10   3       55.63       72.99      5.16 o 
  12  10   3        5.58        2.95      2.14 o 
  13  10   3        0.01       -0.24      2.01 o 
  14  10   3        0.00        0.94      2.17 o 
  15  10   3        0.05       -2.31      2.61 o 
  16  10   3        0.56        4.56      3.29 o 
  17  10   3        5.07        4.49      4.81 o 
   1  11   3       13.04        8.15      2.96 o 
   2  11   3       45.45       54.69      8.31 o 
   3  11   3        8.65        4.86      2.34 o 
   4  11   3       42.12       42.06      4.31 o 
   5  11   3        0.15        1.22      1.75 o 
   6  11   3        0.16        3.13      1.65 o 
   7  11   3        9.20       12.59      2.31 o 
   8  11   3        2.77        3.29      2.02 o 
   9  11   3        1.28        2.13      2.92 o 
  10  11   3        3.67       -0.93      1.78 o 
  11  11   3        7.54        7.75      2.42 o 
  12  11   3        1.77        1.21      2.59 o 
  13  11   3        2.30        6.65      3.29 o 
  14  11   3        4.65       -1.22      3.66 o 
  15  11   3        4.97        8.54      3.57 o 
   1  12   3       12.11       11.77      3.81 o 
   2  12   3        5.47        8.57      3.23 o 
   3  12   3       28.40       24.96      4.56 o 
   4  12   3        0.65        0.22      2.37 o 
   5  12   3        3.35        3.10      1.94 o 
   6  12   3        1.95        0.08      1.76 o 
   7  12   3        0.02        0.64      1.82 o 
   8  12   3        2.69        4.01      2.08 o 
   9  12   3       14.65       19.64      3.33 o 
  10  12   3        1.20        0.39      2.26 o 
  11  12   3        0.16       -0.67      1.96 o 
  12  12   3        0.24       -1.55      2.52 o 
   1  13   3        3.04        2.97      4.21 o 
   2  13   3        1.80       -0.63      2.04 o 
   3  13   3        0.83        1.22      2.90 o 
   4  13   3        0.03        2.51      2.68 o 
   5  13   3        3.24        2.86      2.66 o 
   6  13   3        0.40        2.46      2.75 o 
   7  13   3        2.30        5.43      8.77 o 
   8  13   3        0.58        1.14      2.53 o 
   9  13   3        1.69        4.74      2.90 o 
   1  14   3        1.96        5.14      3.13 o 
   1   0   4      909.58      893.98     20.57 o 
   2   0   4     1023.16     1086.77     23.81 o 
   3   0   4      505.34      571.04     15.97 o 
   4   0   4      781.42      775.25     19.47 o 
   5   0   4      709.31      727.95     12.71 o 
   6   0   4      317.43      331.81      8.15 o 
   7   0   4        1.33        1.49      1.24 o 
   8   0   4      158.88      110.97      3.54 o 
   9   0   4       56.29       58.29      5.51 o 
  10   0   4      182.35      189.03     11.96 o 
  11   0   4      179.08      168.98      6.48 o 
  12   0   4      322.48      336.02      9.56 o 
  13   0   4       43.37       32.56      3.58 o 
  14   0   4      225.57      235.25     15.52 o 
  15   0   4       60.22       58.27      5.05 o 
  16   0   4      437.14      492.89     13.04 o 
  17   0   4      123.27      121.79      6.66 o 
  18   0   4      103.66      108.08     13.46 o 
  19   0   4       18.11       18.19      3.57 o 
  20   0   4       31.16       27.91      5.31 o 
  21   0   4        4.88        1.60      3.37 o 
  22   0   4       22.55       29.55      4.46 o 
  23   0   4        6.86        7.83      3.10 o 
   1   1   4       45.48       49.26      4.67 o 
   2   1   4      527.08      603.09     12.27 o 
   3   1   4      261.25      257.07      7.08 o 
   4   1   4      115.56      119.72      3.70 o 
   5   1   4       26.83       23.49      1.50 o 
   6   1   4        1.43        0.69      0.66 o 
   7   1   4       17.90       16.58      1.36 o 
   8   1   4      209.45      187.04      3.78 o 
   9   1   4        8.41        7.47      1.30 o 
  10   1   4      184.79      165.24      4.40 o 
  11   1   4        9.31        8.86      1.41 o 
  12   1   4       16.76       15.79      2.10 o 
  13   1   4       20.20       20.98      2.12 o 
  14   1   4        0.04        0.87      0.95 o 
  15   1   4       39.93       37.17      2.82 o 
  16   1   4       17.51       21.00      2.37 o 
  17   1   4        2.17        3.16      1.41 o 
  18   1   4      192.79      207.25      7.23 o 
  19   1   4        6.68       13.26      2.15 o 
  20   1   4       21.44       22.23      2.73 o 
  21   1   4       11.17       11.62      3.05 o 
  22   1   4       10.78       14.82      2.11 o 
  23   1   4        3.20        5.61      1.85 o 
   0   2   4     2498.83     2462.59     41.90 o 
   1   2   4      163.85      142.85      6.67 o 
   2   2   4      204.63      219.45      6.35 o 
   3   2   4       61.26       59.48      2.28 o 
   4   2   4       12.20       11.45      1.28 o 
   5   2   4       12.09        8.28      1.17 o 
   6   2   4       41.78       49.92      2.01 o 
   7   2   4      100.99      116.79      2.99 o 
   8   2   4      227.62      198.31      3.95 o 
   9   2   4        1.74        3.18      1.01 o 
  10   2   4      140.00      142.06      4.09 o 
  11   2   4      104.66      108.38      3.69 o 
  12   2   4       67.57       71.62      3.30 o 
  13   2   4        8.98        6.90      1.44 o 
  14   2   4       27.76       27.14      2.45 o 
  15   2   4        6.06        5.91      1.48 o 
  16   2   4        0.46        2.34      1.61 o 
  17   2   4       20.71       21.06      2.42 o 
  18   2   4       82.98       94.48      4.62 o 
  19   2   4        2.28        0.89      1.41 o 
  20   2   4       12.30       13.77      2.41 o 
  21   2   4        3.07        1.17      1.52 o 
  22   2   4        0.23        1.26      1.62 o 
  23   2   4        0.55        0.83      1.52 o 
   0   3   4     2068.58     2234.00     28.76 o 
   1   3   4        0.58        1.00      1.19 o 
   2   3   4        0.02        1.70      0.79 o 
   3   3   4        1.11        0.76      0.66 o 
   4   3   4      192.07      197.05      3.79 o 
   5   3   4      161.52      161.29      3.47 o 
   6   3   4      302.51      305.26      5.03 o 
   7   3   4      142.22      141.13      3.09 o 
   8   3   4      195.15      202.55      5.07 o 
   9   3   4        0.09        0.44      0.70 o 
  10   3   4       85.43       77.79      2.91 o 
  11   3   4       28.61       30.75      2.16 o 
  12   3   4       33.94       36.03      2.52 o 
  13   3   4       35.17       39.34      2.55 o 
  14   3   4        9.46        8.67      1.46 o 
  15   3   4        1.07       -0.22      1.00 o 
  16   3   4       14.93       15.64      2.00 o 
  17   3   4        1.63        1.42      1.27 o 
  18   3   4       75.71       85.67      4.16 o 
  19   3   4        5.81        7.47      1.69 o 
  20   3   4        0.28        0.81      1.43 o 
  21   3   4        1.72        1.87      1.67 o 
  22   3   4        4.03        7.24      2.03 o 
   0   4   4      590.27      640.95     20.69 o 
   1   4   4        0.26        1.92      0.97 o 
   2   4   4        1.03        1.69      0.85 o 
   3   4   4       19.03       20.83      1.99 o 
   4   4   4       26.16       33.62      1.98 o 
   5   4   4       12.76       11.66      1.23 o 
   6   4   4        1.77        5.06      1.00 o 
   7   4   4        6.99        7.17      1.01 o 
   8   4   4       89.90       84.45      2.55 o 
   9   4   4        0.23       -0.05      0.75 o 
  10   4   4      119.02      127.20      3.63 o 
  11   4   4        3.80        2.55      1.16 o 
  12   4   4        3.20        3.41      1.15 o 
  13   4   4        0.78        1.06      0.97 o 
  14   4   4       21.07       21.15      2.08 o 
  15   4   4        4.83        4.88      1.28 o 
  16   4   4        1.51        2.91      1.21 o 
  17   4   4        0.34        0.92      1.28 o 
  18   4   4       41.97       47.37      3.26 o 
  19   4   4        0.10       -1.89      1.26 o 
  20   4   4        0.06        0.11      1.45 o 
  21   4   4        0.17        2.13      1.77 o 
  22   4   4        0.04        3.63      2.03 o 
   0   5   4        3.44       -0.33      1.79 o 
   1   5   4       22.47       19.35      3.97 o 
   2   5   4      137.28      151.37      8.35 o 
   3   5   4        1.81        1.29      1.79 o 
   4   5   4        2.55       -0.33      0.87 o 
   5   5   4        3.65        4.11      1.29 o 
   6   5   4       14.36       20.36      2.08 o 
   7   5   4        0.73        2.00      1.24 o 
   8   5   4        0.09       -0.15      0.85 o 
   9   5   4        1.98        2.02      1.04 o 
  10   5   4        0.37        1.39      1.17 o 
  11   5   4        1.35        1.90      1.29 o 
  12   5   4        4.99        3.75      1.48 o 
  13   5   4        3.16        4.92      1.46 o 
  14   5   4        5.06        5.00      1.57 o 
  15   5   4        0.27       -1.08      1.26 o 
  16   5   4       25.72       27.73      2.89 o 
  17   5   4        2.26        1.60      1.50 o 
  18   5   4        0.36        2.89      2.03 o 
  19   5   4        0.12        3.39      1.86 o 
  20   5   4        2.77        5.27      2.24 o 
  21   5   4        0.03       -0.02      1.95 o 
   0   6   4        2.49        4.89      2.66 o 
   1   6   4        0.04        0.43      1.44 o 
   2   6   4        0.12        0.88      1.37 o 
   3   6   4       11.80       11.70      2.37 o 
   4   6   4       16.67       18.41      2.51 o 
   5   6   4       48.98       52.08      3.73 o 
   6   6   4      175.13      157.46      5.72 o 
   7   6   4       36.44       35.71      2.78 o 
   8   6   4       34.56       32.30      2.73 o 
   9   6   4        4.77        7.30      1.74 o 
  10   6   4       17.85       20.36      2.97 o 
  11   6   4        0.43        0.62      1.23 o 
  12   6   4       86.65       80.87      4.03 o 
  13   6   4        0.56       -0.21      1.55 o 
  14   6   4       31.82       30.06      3.05 o 
  15   6   4        1.22        2.88      1.52 o 
  16   6   4        4.62        3.46      1.62 o 
  17   6   4        1.57        0.84      1.58 o 
  18   6   4        1.87        2.13      1.81 o 
  19   6   4        2.25        3.86      1.89 o 
  20   6   4        1.58       -0.56      1.85 o 
  21   6   4        0.05       -0.57      1.91 o 
   0   7   4       88.80       92.37      7.99 o 
   1   7   4       28.83       27.55      3.84 o 
   2   7   4       76.25       77.67      5.79 o 
   3   7   4        4.31        4.00      1.91 o 
   4   7   4       15.30       17.33      2.66 o 
   5   7   4        0.02       -1.66      1.24 o 
   6   7   4        0.19        0.41      1.97 o 
   7   7   4       26.38       25.62      2.61 o 
   8   7   4       81.83       81.66      3.98 o 
   9   7   4        3.80        3.10      1.50 o 
  10   7   4       71.64       72.64      5.41 o 
  11   7   4       44.25       44.43      4.04 o 
  12   7   4       11.15       15.54      2.84 o 
  13   7   4        1.41       -1.82      1.67 o 
  14   7   4        2.01        3.98      2.11 o 
  15   7   4        1.63        2.60      2.16 o 
  16   7   4        0.02        0.80      1.81 o 
  17   7   4        7.06        5.90      3.72 o 
  18   7   4        1.82       -1.29      1.89 o 
  19   7   4        0.85       -1.56      2.46 o 
  20   7   4        5.00       14.48      5.32 o 
   0   8   4       18.06       28.15      5.91 o 
   1   8   4        3.34        4.78      2.28 o 
   2   8   4       41.42       40.20      4.83 o 
   3   8   4        2.67        3.55      1.82 o 
   4   8   4        4.16        4.15      1.86 o 
   5   8   4        5.01        7.73      2.08 o 
   6   8   4      108.45      139.56      5.97 o 
   7   8   4       17.35       21.44      2.59 o 
   8   8   4        6.57        5.76      1.77 o 
   9   8   4        0.00       -0.85      1.27 o 
  10   8   4       10.95       11.96      2.14 o 
  11   8   4       10.95       10.80      2.60 o 
  12   8   4       60.97       65.16      7.50 o 
  13   8   4        2.95        1.16      3.14 o 
  14   8   4        3.16        5.56      2.35 o 
  15   8   4        0.81        1.16      2.15 o 
  16   8   4        0.16       -0.49      1.95 o 
  17   8   4        1.61       -0.73      2.11 o 
  18   8   4        1.05        1.83      2.25 o 
   0   9   4       88.41       78.22      9.19 o 
   1   9   4       25.57       24.03      4.14 o 
   2   9   4       97.05      114.54      7.11 o 
   3   9   4       12.29       13.44      2.90 o 
   4   9   4       55.04       54.53      7.95 o 
   5   9   4       27.94       20.79      3.17 o 
   6   9   4       47.60       59.60      4.67 o 
   7   9   4        0.03        1.07      2.94 o 
   8   9   4        7.32        7.37      2.52 o 
   9   9   4        2.98        3.70      1.66 o 
  10   9   4        7.26       10.18      2.71 o 
  11   9   4        2.74        4.31      2.22 o 
  12   9   4        3.40        0.93      1.96 o 
  13   9   4        3.61        3.16      2.39 o 
  14   9   4        0.55        1.10      2.25 o 
  15   9   4        4.45        1.84      2.45 o 
  16   9   4        3.56        4.23      2.40 o 
  17   9   4       11.00       13.80      3.16 o 
   0  10   4        6.88        8.53      4.12 o 
   1  10   4       10.63        9.25      3.21 o 
   2  10   4       16.47        8.93      3.35 o 
   3  10   4        5.67        6.14      3.18 o 
   4  10   4        6.51        6.57      2.25 o 
   5  10   4        5.02        2.50      2.15 o 
   6  10   4        0.08       -1.40      1.64 o 
   7  10   4       19.20       18.77      2.63 o 
   8  10   4        2.95        3.70      1.81 o 
   9  10   4        0.43        0.19      1.52 o 
  10  10   4        9.35        7.12      1.95 o 
  11  10   4        4.23        3.53      2.21 o 
  12  10   4        6.13        7.84      2.75 o 
  13  10   4        0.51        0.10      2.10 o 
  14  10   4        0.01        0.93      2.27 o 
  15  10   4        1.43       -1.72      2.10 o 
   0  11   4        1.11       -3.23      2.15 o 
   1  11   4        1.19       -0.30      2.23 o 
   2  11   4        7.59       12.45      4.76 o 
   3  11   4        4.34        4.85      2.52 o 
   4  11   4        1.28        4.68      3.26 o 
   5  11   4        3.22        6.51      2.40 o 
   6  11   4       11.13       17.13      2.69 o 
   7  11   4        0.72       -1.01      1.48 o 
   8  11   4        1.83        1.52      1.90 o 
   9  11   4        0.05        0.40      1.56 o 
  10  11   4        1.90        4.36      1.87 o 
  11  11   4        0.25       -2.75      2.51 o 
  12  11   4        7.93       12.20      3.20 o 
  13  11   4        0.38        3.68      2.24 o 
   0  12   4        3.18       -1.86      2.84 o 
   1  12   4        0.90       -0.31      2.14 o 
   2  12   4        1.06        1.43      3.77 o 
   3  12   4        0.06        2.60      2.73 o 
   4  12   4        1.16        0.26      2.23 o 
   5  12   4        0.80        2.01      2.28 o 
   6  12   4        3.18        5.27      2.13 o 
   7  12   4        1.27        0.64      2.54 o 
   8  12   4        8.30        7.19      2.42 o 
   9  12   4        0.20        2.26      1.96 o 
  10  12   4        9.34       17.94      3.56 o 
   0  13   4        2.50        2.59      3.14 o 
   1  13   4        0.04       -1.17      2.35 o 
   2  13   4        2.26        4.02      4.34 o 
   3  13   4        1.50       -1.55      2.33 o 
   4  13   4        2.57        6.83      2.96 o 
   5  13   4        0.51        1.82      2.15 o 
   1   1   5       14.20        9.26      2.84 o 
   2   1   5       15.96       13.07      4.16 o 
   3   1   5       71.63       69.91      4.36 o 
   4   1   5       30.36       41.27      2.69 o 
   5   1   5       20.57       17.76      1.73 o 
   6   1   5        2.63        1.49      0.75 o 
   7   1   5       51.90       51.31      2.29 o 
   8   1   5       61.84       52.87      2.79 o 
   9   1   5      192.71      175.43      4.75 o 
  10   1   5       36.51       36.95      2.55 o 
  11   1   5      122.73      118.14      4.05 o 
  12   1   5        1.38        2.79      1.09 o 
  13   1   5       50.03       45.48      3.04 o 
  14   1   5       13.40       13.19      1.87 o 
  15   1   5        5.07        7.10      1.55 o 
  16   1   5       15.03       12.91      1.93 o 
  17   1   5        2.79        0.60      1.19 o 
  18   1   5        0.00       -0.82      1.25 o 
  19   1   5        2.80        1.57      1.39 o 
  20   1   5        0.10       -1.03      1.27 o 
  21   1   5        1.96        1.84      1.75 o 
   1   2   5        0.01        0.26      0.96 o 
   2   2   5      100.10       84.03      3.69 o 
   3   2   5      122.46      130.50      5.09 o 
   4   2   5        0.00        1.24      0.87 o 
   5   2   5        0.01       -0.24      0.73 o 
   6   2   5       23.55       25.21      1.77 o 
   7   2   5        8.56        5.24      1.00 o 
   8   2   5        0.99        2.74      0.99 o 
   9   2   5        0.07        1.23      1.01 o 
  10   2   5        5.70        6.07      1.25 o 
  11   2   5       24.32       22.94      2.17 o 
  12   2   5        5.34        4.00      2.51 o 
  13   2   5       16.79       18.27      2.16 o 
  14   2   5        0.43       -0.91      0.80 o 
  15   2   5        0.20        0.36      1.52 o 
  16   2   5       13.82       10.95      1.91 o 
  17   2   5       13.02       16.73      2.30 o 
  18   2   5        0.05        3.76      1.83 o 
  19   2   5        1.81       -0.17      1.75 o 
  20   2   5        6.75        6.05      1.61 o 
  21   2   5        3.11        3.50      1.63 o 
   1   3   5      106.17      104.32      3.76 o 
   2   3   5       16.04       16.40      1.71 o 
   3   3   5       62.35       58.27      3.01 o 
   4   3   5        9.69        7.89      1.43 o 
   5   3   5        3.76        4.20      1.18 o 
   6   3   5        7.12        9.60      1.51 o 
   7   3   5        4.16        3.46      0.88 o 
   8   3   5        0.38       -0.22      0.73 o 
   9   3   5        9.46        7.85      1.28 o 
  10   3   5        0.26       -0.14      0.88 o 
  11   3   5        0.02        0.92      0.90 o 
  12   3   5        1.57        2.28      1.03 o 
  13   3   5        1.79        2.76      1.22 o 
  14   3   5        5.64        7.00      1.45 o 
  15   3   5       12.91       12.54      1.81 o 
  16   3   5        4.19        5.46      1.50 o 
  17   3   5       13.93       15.21      2.31 o 
  18   3   5        0.00        0.04      2.19 o 
  19   3   5       10.15       11.47      2.23 o 
  20   3   5        2.06        4.67      1.80 o 
  21   3   5        1.22       -0.60      1.84 o 
   1   4   5        3.87        2.67      1.58 o 
   2   4   5       40.03       40.59      4.07 o 
   3   4   5       33.78       49.65      3.58 o 
   4   4   5        4.08        3.87      1.20 o 
   5   4   5        0.89        0.78      0.91 o 
   6   4   5       19.78       20.52      2.06 o 
   7   4   5        0.16        0.44      0.85 o 
   8   4   5        0.45        1.44      1.28 o 
   9   4   5        9.04        7.53      1.47 o 
  10   4   5        1.58        3.96      1.49 o 
  11   4   5        0.04       -1.00      1.13 o 
  12   4   5        0.49        1.68      1.25 o 
  13   4   5        6.78        6.87      1.79 o 
  14   4   5        1.04        1.16      1.51 o 
  15   4   5        1.40        3.95      1.53 o 
  16   4   5        4.53        4.60      1.74 o 
  17   4   5        0.00        2.34      1.55 o 
  18   4   5        0.06        1.31      1.50 o 
  19   4   5        0.00       -1.09      1.54 o 
  20   4   5        1.43        4.42      2.29 o 
   1   5   5      153.03      164.51      7.26 o 
   2   5   5       39.93       40.65      6.22 o 
   3   5   5        5.87        3.80      1.41 o 
   4   5   5       16.89       17.56      2.52 o 
   5   5   5       12.46        9.79      1.95 o 
   6   5   5       12.23       16.21      2.37 o 
   7   5   5        2.81        3.03      1.27 o 
   8   5   5       12.90       14.64      2.03 o 
   9   5   5      229.99      216.89      7.29 o 
  10   5   5       19.68       18.89      3.01 o 
  11   5   5       21.74       22.13      2.49 o 
  12   5   5       13.95       12.60      2.05 o 
  13   5   5       13.98       14.68      2.32 o 
  14   5   5        3.20        2.15      1.47 o 
  15   5   5        6.34        4.52      1.68 o 
  16   5   5        5.84        3.76      1.66 o 
  17   5   5       27.71       28.75      3.15 o 
  18   5   5        0.95        1.69      1.67 o 
  19   5   5       13.62       11.04      2.29 o 
  20   5   5        4.19        5.40      2.04 o 
   1   6   5       50.28       55.56      5.07 o 
   2   6   5       17.78       15.55      3.21 o 
   3   6   5       30.50       32.27      3.54 o 
   4   6   5       17.00       26.04      3.15 o 
   5   6   5        0.31       -1.21      1.13 o 
   6   6   5        0.04       -0.14      2.12 o 
   7   6   5        3.62        2.61      1.26 o 
   8   6   5        8.75       14.73      2.10 o 
   9   6   5       11.57       13.24      2.68 o 
  10   6   5        5.43        6.99      2.12 o 
  11   6   5        1.92        6.34      2.06 o 
  12   6   5        0.16        1.78      1.85 o 
  13   6   5        1.97        1.75      1.68 o 
  14   6   5        8.18       11.76      2.58 o 
  15   6   5        3.86        4.29      2.29 o 
  16   6   5        4.25        1.89      1.95 o 
  17   6   5        7.51        5.65      2.32 o 
  18   6   5        0.00       -1.51      2.05 o 
  19   6   5        2.70        0.18      1.89 o 
   1   7   5       54.41       57.78      5.45 o 
   2   7   5       11.41       17.16      3.32 o 
   3   7   5       11.94       15.92      2.77 o 
   4   7   5        9.33       13.17      4.18 o 
   5   7   5        6.35        6.36      2.09 o 
   6   7   5       20.91       23.39      3.05 o 
   7   7   5        2.38        0.47      1.38 o 
   8   7   5       15.38       15.03      2.34 o 
   9   7   5      205.31      223.43      7.89 o 
  10   7   5        8.50        5.65      2.26 o 
  11   7   5       17.58       18.04      3.11 o 
  12   7   5        9.43       10.06      2.88 o 
  13   7   5        3.02        3.09      2.50 o 
  14   7   5        2.04        4.80      2.38 o 
  15   7   5        0.57       -0.94      2.06 o 
  16   7   5        1.45       -1.84      2.20 o 
  17   7   5        1.16       -0.01      2.07 o 
  18   7   5        0.31        0.15      4.49 o 
   1   8   5       39.02       39.94      5.06 o 
   2   8   5        1.81        5.57      2.49 o 
   3   8   5       85.60       92.40      8.76 o 
   4   8   5        7.74        8.33      2.39 o 
   5   8   5       36.98       43.07      4.28 o 
   6   8   5       23.32       27.32      3.60 o 
   7   8   5       86.85       93.20      4.76 o 
   8   8   5        9.61        7.83      1.98 o 
   9   8   5       28.17       27.82      3.66 o 
  10   8   5       14.17       15.24      2.96 o 
  11   8   5       16.03       13.14      2.96 o 
  12   8   5       12.45       13.00      2.98 o 
  13   8   5        1.09        1.99      2.18 o 
  14   8   5        4.56        2.77      2.42 o 
  15   8   5        0.74        1.50      2.33 o 
  16   8   5        0.11       -0.81      2.29 o 
   1   9   5       11.63       17.24      3.75 o 
   2   9   5        1.06        2.20      2.27 o 
   3   9   5        0.00        2.36      3.21 o 
   4   9   5       12.92       15.84      3.09 o 
   5   9   5       23.06       23.62      5.87 o 
   6   9   5       22.36       30.75      4.83 o 
   7   9   5       36.47       41.54      3.71 o 
   8   9   5        2.32        3.28      1.77 o 
   9   9   5       28.45       27.23      3.84 o 
  10   9   5        2.25        0.72      2.16 o 
  11   9   5       23.79       28.75      4.10 o 
  12   9   5        9.02       10.57      3.62 o 
  13   9   5       16.16       15.81      3.35 o 
  14   9   5        5.42        7.18      2.85 o 
  15   9   5        2.10        5.41      2.34 o 
   1  10   5       34.77       33.67      5.26 o 
   2  10   5        9.24       15.53      5.04 o 
   3  10   5       16.18       23.42      4.06 o 
   4  10   5        4.47        5.89      2.47 o 
   5  10   5        0.05        0.51      1.83 o 
   6  10   5       14.26       18.05      3.35 o 
   7  10   5        5.54        7.79      2.35 o 
   8  10   5        3.38        9.77      2.42 o 
   9  10   5       46.11       50.50      4.98 o 
  10  10   5        0.28        2.55      2.55 o 
  11  10   5       16.61       18.46      3.67 o 
  12  10   5        6.65        8.24      2.76 o 
   1  11   5        0.09        0.87      2.39 o 
   2  11   5        5.43        8.25      3.32 o 
   3  11   5        2.79        4.42      2.59 o 
   4  11   5        1.60        5.31      2.58 o 
   5  11   5        2.03       -2.54      1.80 o 
   6  11   5        0.42        2.66      1.90 o 
   7  11   5        1.61        3.01      1.81 o 
   8  11   5        0.00        0.60      1.68 o 
   9  11   5        0.03        1.79      2.27 o 
  10  11   5        0.01       -2.94      1.96 o 
   1  12   5        4.47        5.11      2.82 o 
   2  12   5        1.27        4.10      6.18 o 
   3  12   5        5.18        7.24      3.01 o 
   4  12   5        3.52        7.74      2.91 o 
   5  12   5        0.00       -3.58      3.31 o 
   0   0   6      166.44      178.39      9.70 o 
   1   0   6        0.27        1.53      2.19 o 
   2   0   6      204.34      189.84     10.47 o 
   3   0   6       27.11       23.70      4.45 o 
   4   0   6      104.23      107.46      7.95 o 
   5   0   6       21.96       21.11      2.93 o 
   6   0   6      109.47      106.99      5.42 o 
   7   0   6       13.34       12.00      2.41 o 
   8   0   6        4.73        4.59      1.90 o 
   9   0   6        2.56        6.09      1.81 o 
  10   0   6        7.34        7.46      2.13 o 
  11   0   6        0.15        0.78      1.48 o 
  12   0   6      103.24      103.62      6.04 o 
  13   0   6        8.99        9.90      2.45 o 
  14   0   6       77.53       70.87      5.60 o 
  15   0   6        6.88       13.10      2.84 o 
  16   0   6       94.99       98.37      6.82 o 
  17   0   6        5.03       12.26      2.80 o 
  18   0   6       34.90       48.80      5.29 o 
  19   0   6        7.69        7.78      2.64 o 
   0   1   6      319.77      292.81     12.29 o 
   1   1   6       55.93       41.50      4.95 o 
   2   1   6      122.43      137.51      6.24 o 
   3   1   6      130.69      130.79      6.19 o 
   4   1   6       54.11       58.03      3.51 o 
   5   1   6       73.64       78.66      3.35 o 
   6   1   6        1.36        1.54      0.93 o 
   7   1   6       17.05       15.57      1.85 o 
   8   1   6       16.02       15.19      1.85 o 
   9   1   6        2.11        1.02      0.96 o 
  10   1   6       16.65       13.79      1.82 o 
  11   1   6        2.41        5.11      1.26 o 
  12   1   6        2.84        2.66      1.17 o 
  13   1   6       21.83       22.67      2.44 o 
  14   1   6        1.07        2.86      1.29 o 
  15   1   6       29.54       34.11      3.56 o 
  16   1   6        9.22        9.46      2.43 o 
  17   1   6       14.31       14.94      2.25 o 
  18   1   6       24.38       27.21      3.66 o 
  19   1   6        1.19       -0.45      1.59 o 
   0   2   6      177.25      144.04      8.72 o 
   1   2   6       35.51       37.86      2.66 o 
   2   2   6       22.06       25.05      2.23 o 
   3   2   6       85.56       89.23      4.20 o 
   4   2   6        0.23        0.09      1.10 o 
   5   2   6       43.44       45.03      3.35 o 
   6   2   6       25.65       30.56      2.81 o 
   7   2   6       30.69       24.54      2.64 o 
   8   2   6       19.99       15.87      2.34 o 
   9   2   6        1.19        0.93      1.14 o 
  10   2   6       16.27       13.24      2.11 o 
  11   2   6        4.72        6.45      1.62 o 
  12   2   6       28.24       26.91      3.06 o 
  13   2   6        9.42        5.82      1.80 o 
  14   2   6        5.21        4.88      1.67 o 
  15   2   6       13.78       11.41      2.26 o 
  16   2   6        0.06        4.29      1.70 o 
  17   2   6       10.95       14.60      2.75 o 
  18   2   6       10.91       12.26      2.46 o 
  19   2   6        0.02       -0.02      1.65 o 
   0   3   6       76.37       87.92      8.46 o 
   1   3   6       43.77       19.03      3.36 o 
   2   3   6       11.41       16.18      2.40 o 
   3   3   6        5.02        6.49      1.77 o 
   4   3   6       60.91       62.34      3.82 o 
   5   3   6        8.66        8.02      1.47 o 
   6   3   6       39.35       36.35      3.74 o 
   7   3   6        2.56        2.42      1.05 o 
   8   3   6       38.36       35.56      2.87 o 
   9   3   6        4.22        3.41      1.67 o 
  10   3   6       28.33       29.07      2.81 o 
  11   3   6       13.36       10.77      2.66 o 
  12   3   6        6.53        6.83      1.58 o 
  13   3   6        6.24        7.88      2.46 o 
  14   3   6        5.05        4.57      1.70 o 
  15   3   6        0.05        1.30      1.79 o 
  16   3   6        0.00        0.02      1.35 o 
  17   3   6        6.54        7.57      2.10 o 
  18   3   6        2.75        3.60      1.70 o 
   0   4   6       56.93       50.29      6.93 o 
   1   4   6       12.40       10.48      2.48 o 
   2   4   6        0.38        1.56      1.34 o 
   3   4   6       23.16       22.28      2.85 o 
   4   4   6        1.40        0.90      1.23 o 
   5   4   6        5.89        4.46      3.00 o 
   6   4   6        3.61        4.30      1.48 o 
   7   4   6       33.12       41.60      3.72 o 
   8   4   6       11.28       10.38      2.27 o 
   9   4   6        0.17       -0.89      2.20 o 
  10   4   6       10.93        9.79      2.23 o 
  11   4   6       22.00       22.55      3.23 o 
  12   4   6        1.25        2.00      1.35 o 
  13   4   6        1.79        2.27      1.54 o 
  14   4   6        0.11        1.10      1.33 o 
  15   4   6        8.50       11.25      2.29 o 
  16   4   6        0.01        0.55      1.92 o 
  17   4   6        3.07        3.44      1.97 o 
  18   4   6        5.99        7.24      1.90 o 
   0   5   6        9.14       12.29      3.83 o 
   1   5   6        3.33        1.51      1.74 o 
   2   5   6       13.33       14.93      2.64 o 
   3   5   6        2.35        3.27      1.49 o 
   4   5   6        0.61        2.58      1.42 o 
   5   5   6        3.99        5.09      1.67 o 
   6   5   6       10.36       13.85      3.08 o 
   7   5   6        1.09        2.45      1.48 o 
   8   5   6        0.13       -0.76      1.24 o 
   9   5   6        0.16       -0.35      1.96 o 
  10   5   6        0.17        2.79      1.60 o 
  11   5   6        0.52        1.74      1.66 o 
  12   5   6        3.48        0.88      1.91 o 
  13   5   6        1.08        2.68      2.27 o 
  14   5   6        0.13       -0.05      1.75 o 
  15   5   6        2.05        3.40      2.20 o 
  16   5   6        2.72        2.47      3.39 o 
  17   5   6        0.28        0.80      2.12 o 
   0   6   6        1.76        2.33      2.33 o 
   1   6   6        1.08        1.75      1.68 o 
   2   6   6        6.29        7.54      2.12 o 
   3   6   6        9.04        8.78      2.99 o 
   4   6   6        2.71        1.51      1.70 o 
   5   6   6        0.17        3.58      1.68 o 
   6   6   6        9.15        6.52      1.99 o 
   7   6   6       22.33       19.18      2.83 o 
   8   6   6        0.87        1.45      2.61 o 
   9   6   6        0.15       -1.89      1.53 o 
  10   6   6        0.06       -0.37      1.62 o 
  11   6   6       20.97       17.64      3.07 o 
  12   6   6        6.85        2.80      1.99 o 
  13   6   6        0.70        2.14      1.77 o 
  14   6   6        4.97        4.96      2.53 o 
  15   6   6        4.87        2.43      2.11 o 
  16   6   6        6.21       10.37      2.88 o 
   0   7   6       38.57       34.42      6.82 o 
   1   7   6        0.10       -2.18      1.45 o 
   2   7   6       15.62       22.67      5.95 o 
   3   7   6        2.02        6.25      2.21 o 
   4   7   6        4.54        6.02      2.20 o 
   5   7   6       20.45       19.42      3.26 o 
   6   7   6        1.67        3.93      3.06 o 
   7   7   6       33.32       37.01      3.38 o 
   8   7   6        4.60        6.78      2.37 o 
   9   7   6        0.72        1.86      1.99 o 
  10   7   6        6.47        4.47      3.08 o 
  11   7   6        7.46        5.63      2.26 o 
  12   7   6        7.29        8.42      2.56 o 
  13   7   6        3.18        4.35      2.38 o 
  14   7   6        0.93        0.45      1.98 o 
  15   7   6        0.23        0.03      1.88 o 
   0   8   6        8.84        7.15      4.23 o 
   1   8   6        0.03       -0.72      2.66 o 
   2   8   6        1.74       -5.15      3.69 o 
   3   8   6        6.83        6.11      3.73 o 
   4   8   6        0.32        1.49      2.07 o 
   5   8   6       17.70       22.81      3.59 o 
   6   8   6        9.18       14.06      2.84 o 
   7   8   6        1.02        0.43      1.29 o 
   8   8   6        3.71        2.59      2.19 o 
   9   8   6        0.24        0.86      2.27 o 
  10   8   6        4.83        4.16      2.55 o 
  11   8   6        0.07       -1.13      2.08 o 
  12   8   6        6.35        3.72      2.43 o 
  13   8   6        2.50        2.45      2.71 o 
   0   9   6       34.77       33.95      7.40 o 
   1   9   6        1.18        4.71      2.64 o 
   2   9   6       13.29       27.57     41.50 o 
   3   9   6        0.46        2.38      3.54 o 
   4   9   6       12.02       15.27      3.48 o 
   5   9   6        5.11       12.52      3.00 o 
   6   9   6       10.48       14.36      3.20 o 
   7   9   6        3.64        6.59      1.92 o 
   8   9   6        7.86       10.14      3.35 o 
   9   9   6        1.06        1.48      2.20 o 
  10   9   6        5.27        5.18      2.73 o 
  11   9   6        0.66       -1.07      2.05 o 
   0  10   6        0.01       -0.26      3.35 o 
   1  10   6        1.69        1.89      2.30 o 
   2  10   6        2.34        3.77      2.86 o 
   3  10   6        3.36        7.77      2.78 o 
   4  10   6        2.61        5.38      2.94 o 
   5  10   6        0.50        0.31      2.20 o 
   6  10   6        0.31       -1.38      1.94 o 
   7  10   6        0.74        1.78      2.10 o 
   8  10   6        1.35        2.13      2.36 o 
   0  11   6        1.82       -1.24      3.14 o 
   1  11   6        0.06       -0.95      2.34 o 
   2  11   6        0.18       -0.92      2.26 o 
   3  11   6        2.31        7.48      2.83 o 
   1   1   7        0.53        0.13      1.40 o 
   2   1   7        2.86        1.71      1.20 o 
   3   1   7        3.34       -0.25      2.37 o 
   4   1   7       22.80       26.81      2.89 o 
   5   1   7        0.25       -0.32      1.35 o 
   6   1   7       18.60       19.04      2.60 o 
   7   1   7        0.55        0.37      1.12 o 
   8   1   7        6.89        7.76      1.90 o 
   9   1   7       21.62       13.48      2.26 o 
  10   1   7        2.89        1.72      1.43 o 
  11   1   7        2.04        3.27      1.43 o 
  12   1   7        1.08       -0.83      1.32 o 
  13   1   7        1.21       -0.99      1.40 o 
  14   1   7        9.55       12.59      2.45 o 
  15   1   7        1.80        2.17      1.98 o 
  16   1   7        4.91        2.12      1.80 o 
   1   2   7        0.01       -0.86      1.07 o 
   2   2   7        7.34        8.44      2.29 o 
   3   2   7        0.09        1.91      1.42 o 
   4   2   7        0.93        1.29      1.28 o 
   5   2   7        0.13        3.13      1.80 o 
   6   2   7       16.29       19.35      3.17 o 
   7   2   7        3.48        0.25      1.26 o 
   8   2   7        7.17        8.10      1.93 o 
   9   2   7        1.96        1.99      1.36 o 
  10   2   7        0.00       -0.69      1.57 o 
  11   2   7        1.08        1.12      1.56 o 
  12   2   7        0.47        2.93      1.56 o 
  13   2   7        0.00        3.05      1.48 o 
  14   2   7        0.14       -0.41      1.48 o 
  15   2   7        0.12        4.81      1.80 o 
  16   2   7        1.21        2.95      1.72 o 
   1   3   7        1.68        1.53      1.35 o 
   2   3   7       15.72       10.58      2.15 o 
   3   3   7        0.00        1.16      1.58 o 
   4   3   7        1.46        0.37      1.81 o 
   5   3   7        0.44       -2.11      1.41 o 
   6   3   7        2.51        1.52      1.36 o 
   7   3   7        1.46        1.00      1.23 o 
   8   3   7        4.67        2.68      1.63 o 
   9   3   7        0.24       -0.80      1.29 o 
  10   3   7        1.53        2.32      1.74 o 
  11   3   7        0.73       -0.59      1.55 o 
  12   3   7        0.83        3.48      1.81 o 
  13   3   7        0.00        0.28      2.30 o 
  14   3   7        0.59        1.64      2.10 o 
  15   3   7        0.08        1.69      1.68 o 
   1   4   7        2.46        0.73      1.35 o 
   2   4   7        2.34        2.47      1.47 o 
   3   4   7        0.50        2.42      1.54 o 
   4   4   7        3.91        2.54      1.57 o 
   5   4   7        0.02        1.86      2.08 o 
   6   4   7        7.68        6.79      2.70 o 
   7   4   7        0.77        0.73      1.48 o 
   8   4   7        2.51        1.80      1.53 o 
   9   4   7        2.39        0.57      1.46 o 
  10   4   7        0.00        0.66      1.61 o 
  11   4   7        0.08        1.74      1.85 o 
  12   4   7        0.24        1.35      1.70 o 
  13   4   7        0.11       -0.90      1.67 o 
  14   4   7        0.42        2.81      2.83 o 
  15   4   7        0.28       -1.08      2.51 o 
   1   5   7        9.92       11.92      2.75 o 
   2   5   7       16.32       11.43      2.51 o 
   3   5   7        6.85        9.08      2.23 o 
   4   5   7        1.68        1.58      1.55 o 
   5   5   7       15.38       14.84      2.65 o 
   6   5   7        7.97       11.98      8.90 o 
   7   5   7        4.85        4.27      1.96 o 
   8   5   7       14.08       11.50      2.28 o 
   9   5   7        4.53        3.63      3.00 o 
  10   5   7        5.66        3.51      1.87 o 
  11   5   7        4.43        6.30      2.16 o 
  12   5   7        4.54        5.65      2.17 o 
  13   5   7        8.96        8.70      2.50 o 
  14   5   7        0.16        4.48      2.07 o 
   1   6   7        7.31        9.01      4.53 o 
   2   6   7        5.17        7.11      2.35 o 
   3   6   7        2.40        2.04      1.87 o 
   4   6   7       10.45       11.20      2.55 o 
   5   6   7        2.41        1.42      1.78 o 
   6   6   7        0.43        2.12      4.43 o 
   7   6   7        0.86        2.67      1.71 o 
   8   6   7        0.26       -0.61      1.46 o 
   9   6   7        2.15        4.35      1.92 o 
  10   6   7        0.16       -0.35      2.93 o 
  11   6   7        0.48       -0.95      2.03 o 
  12   6   7        0.01       -0.06      3.69 o 
   1   7   7        1.31        3.91      4.70 o 
   2   7   7        2.14        2.99      2.01 o 
   3   7   7        0.26        2.53      3.15 o 
   4   7   7        9.62       12.73      2.96 o 
   5   7   7        1.37        4.01      1.95 o 
   6   7   7       20.11       29.43     10.21 o 
   7   7   7        2.59        1.06      1.60 o 
   8   7   7       13.81       12.67      2.68 o 
   9   7   7        4.04        2.62      1.88 o 
  10   7   7        1.55        1.93      1.99 o 
  11   7   7        1.84        3.22      2.00 o 
   1   8   7        0.72        1.21      2.18 o 
   2   8   7        0.54        1.55      3.76 o 
   3   8   7       10.30       12.38      3.36 o 
   4   8   7        0.01        0.07      4.42 o 
   5   8   7       13.60       16.68      3.36 o 
   6   8   7        1.46        1.12      2.82 o 
   7   8   7       17.24       18.01      3.03 o 
   8   8   7        0.89        1.12      3.34 o 
   1   9   7        1.11        5.83      3.79 o 
   2   9   7        1.59        0.84      4.01 o 
   3   9   7        1.20        1.21      7.85 o 
   4   9   7        8.37       11.72      3.12 o 
   5   9   7        3.01        4.63      4.11 o 
   0   0   8      102.24       87.99      8.75 o 
   1   0   8        0.95        4.19      2.06 o 
   2   0   8       61.50       71.49      5.59 o 
   3   0   8       10.72        9.23      4.01 o 
   4   0   8       31.58       16.52      4.56 o 
   5   0   8        3.05       -2.84      2.19 o 
   6   0   8       16.72       18.85      5.32 o 
   7   0   8        0.27        2.66      2.92 o 
   8   0   8        0.15       -2.77      2.33 o 
   9   0   8        0.44        1.42      2.92 o 
  10   0   8        0.04        3.17      2.92 o 
  11   0   8        3.21        3.35      3.57 o 
  12   0   8        2.95        8.57      3.90 o 
   0   1   8       10.97       11.78      3.83 o 
   1   1   8        6.78        3.49      2.03 o 
   2   1   8       11.50        8.71      2.66 o 
   3   1   8       27.31       30.70      5.76 o 
   4   1   8        8.33        1.28      2.92 o 
   5   1   8       22.85       18.81      3.35 o 
   6   1   8        1.33        0.97      1.39 o 
   7   1   8        5.84        6.64      1.98 o 
   8   1   8        0.06       -0.47      4.03 o 
   9   1   8        0.62        1.14      2.10 o 
  10   1   8        0.01        0.33      1.86 o 
  11   1   8        0.50       -0.63      1.87 o 
  12   1   8        0.76        2.21      2.00 o 
   0   2   8        0.04        0.54      1.99 o 
   1   2   8        4.91        6.64      1.72 o 
   2   2   8        0.08        0.73      3.23 o 
   3   2   8       15.43       18.34      4.26 o 
   4   2   8        0.07        1.38      4.49 o 
   5   2   8       18.06       12.81      2.68 o 
   6   2   8        1.79        0.73      2.63 o 
   7   2   8        4.47        0.70      4.74 o 
   8   2   8        2.05        4.20      2.41 o 
   9   2   8        0.28        0.31      2.08 o 
  10   2   8        1.34       -1.89      2.73 o 
  11   2   8        0.31        1.07      2.70 o 
   0   3   8        0.68        2.44      2.23 o 
   1   3   8        1.08       -0.28      1.72 o 
   2   3   8        0.93        0.27      1.55 o 
   3   3   8        0.11       -0.15      1.49 o 
   4   3   8        8.75       15.87      3.43 o 
   5   3   8        0.61       -1.20      2.17 o 
   6   3   8        6.69        8.58      3.70 o 
   7   3   8        1.62        0.76      2.16 o 
   8   3   8        7.22        8.99      2.24 o 
   9   3   8        0.70        1.82      1.81 o 
  10   3   8        7.69        6.20      5.31 o 
  11   3   8        5.74        6.79      2.24 o 
   0   4   8        0.06        0.46      1.90 o 
   1   4   8        2.44        2.52      3.26 o 
   2   4   8        0.21        1.09      1.62 o 
   3   4   8        2.33        0.15      1.64 o 
   4   4   8        5.39        7.05      2.81 o 
   5   4   8        0.31        1.81      2.17 o 
   6   4   8        3.57        3.92      1.83 o 
   7   4   8        4.09        3.28      2.42 o 
   8   4   8        0.04        1.19      1.60 o 
   9   4   8        0.00       -0.94      1.41 o 
  10   4   8        0.02        0.61      2.02 o 
   0   5   8        5.91       10.53      5.65 o 
   1   5   8        0.00        1.59      1.87 o 
   2   5   8        1.58        1.75      1.89 o 
   3   5   8        0.59        2.50      1.80 o 
   4   5   8        0.42        4.66      2.60 o 
   5   5   8        0.07        0.21      2.46 o 
   6   5   8        1.72       -2.21      1.48 o 
   7   5   8        0.08        0.44      1.64 o 
   8   5   8        0.01       -0.98      1.53 o 
   0   6   8       10.19       19.77      8.61 o 
   1   6   8        0.72        2.51      2.83 o 
   2   6   8        7.47        9.28      2.63 o 
   3   6   8        0.36        5.82      2.25 o 
   4   6   8        0.32       -3.00      2.60 o 
   5   6   8        0.62       -1.01      2.68 o 
   6   6   8        0.00       -1.01      1.60 o 
   0   7   8        2.19       -2.01      2.84 o 
   1   7   8        0.11       -1.61      2.42 o 
   1   1   9        3.43        3.10      1.82 o 
   2   1   9        1.02        4.70      3.25 o 
                                                 
